# Supplementary material for: Imaging Reactive Oxygen Species with L-012 Reveals Neutrophil Extracellular Trap Formation in Pancreatic Ductal Adenocarcinoma
Source: Antioxidants (Basel). 2025 Dec 8;14(12):1473. doi: 10.3390/antiox14121473 (PMC12729264; doi:10.3390/antiox14121473)
Supplement: Supplementary file 1 [file antioxidants-14-01473-s001.zip]

Archive with 1 entries (1 files):
- antioxidants-3986354-supplementary.pdf
